# Supplementary material for: New pteridophyte species and combinations from the Marquesas Islands, French Polynesia
Source: PhytoKeys. 2011 Jul 12;(4):5–51. doi: 10.3897/phytokeys.4.1602 (PMC3174442; doi:10.3897/phytokeys.4.1602)
Supplement: XML Treatment for Blechnum pacificum [file phytokeys.4.1602-treatment1.xml]

<!DOCTYPE tp:taxon-treatment
  PUBLIC "-//TaxonX//DTD Taxonomic Treatment Publishing DTD v0 20100105//EN" "tax-treatment-NSO.dtd">
<tp:taxon-treatment xmlns:tp="http://www.plazi.org/taxpub"><tp:treatment-meta><mixed-citation publication-type="journal"><person-group><name><surname>Lorence</surname><given-names>David H.</given-names></name><name><surname>Wagner</surname><given-names>Warren L.</given-names></name><name><surname>Wood</surname><given-names>Kenneth R.</given-names></name><name><surname>Smith</surname><given-names>Alan R.</given-names></name></person-group><article-title>
                New pteridophyte species and combinations from the Marquesas Islands, French Polynesia
                </article-title><source>PhytoKeys</source><day>12</day><month>7</month><year>2011</year><volume>2011</volume><issue>4</issue><fpage>5</fpage><lpage>51</lpage><pub-id pub-id-type="doi">10.3897/phytokeys.4.1602</pub-id></mixed-citation></tp:treatment-meta><tp:nomenclature><label>1.</label><tp:taxon-name>
                                <tp:taxon-name-part taxon-name-part-type="genus">Blechnum</tp:taxon-name-part>
                                <tp:taxon-name-part taxon-name-part-type="species">pacificum</tp:taxon-name-part>
                            <object-id xmlns:xlink="http://www.w3.org/1999/xlink" xlink:type="simple">urn:lsid:ipni.org:names:77112673-1</object-id>
                            <object-id xmlns:xlink="http://www.w3.org/1999/xlink" xlink:type="simple">http://species-id.net/wiki/Blechnum_pacificum</object-id>
                            </tp:taxon-name><tp:taxon-authority>Lorence &amp; A. R. Sm.</tp:taxon-authority><tp:taxon-status xmlns:xlink="http://www.w3.org/1999/xlink" xlink:type="simple">sp. nov.</tp:taxon-status><xref ref-type="fig" rid="F1">Figs 1</xref><xref ref-type="fig" rid="F2">2</xref><xref ref-type="fig" rid="F14">14A</xref></tp:nomenclature><tp:treatment-sec sec-type="Latin"><title>Latin.</title><p><italic>Species Blechno venoso Copel. affinis, sed stipitis squamis non tan numerosis, deciduis, leviter castaneis usque ad castaneis, sterilibus pinnis cum axialibus glabris et paulatim prominentibus venis, fertilibus pinnis cum viridi expansa textura prope basin differt.</italic></p></tp:treatment-sec><tp:treatment-sec sec-type="Type"><title>Type.</title><p><bold>Marquesas Islands:</bold> Ua Pou: Poumaka Summit Trail, 690 m elevation, <named-content xmlns:xlink="http://www.w3.org/1999/xlink" content-type="dwc:verbatimCoordinates" xlink:type="simple">9°23'33"S, 140°04'59"W</named-content>, 19 June 2004, L. M. Dunn and D. H. Lorence 481 (Holotype: PTBG-041866!, PTBG-041867! [2 sheets]; Isotypes BISH!, P!, PAP!, US!).</p><p><italic><tp:taxon-name>Blechnum capense</tp:taxon-name></italic> sensu E. D. Br. &amp; F. B. Br., non Burm. f., non (L.) Schltdl.</p></tp:treatment-sec><tp:treatment-sec sec-type="Description"><title>Description.</title><p><italic>Large terrestrial ferns</italic>; <italic>rhizomes</italic> erect or suberect, rarely decumbent and dorsiventral, short, stout, (10–)15–20 mm in diameter (excluding scales), apex covered with scales; scales of rhizome and bases of stipes linear-subulate to oblong-ovate, 20–30 ×1–3(–5) mm, thin, light brown to brown, concolorous but somewhat<!--PageBreak--><!--PageBreak--><!--PageBreak--> thicker and darker basally and in center, basifixed, base rounded or truncate, apex sinuate, margins entire or subentire, cells linear, arranged in vertical rows. <italic>Fronds</italic> clustered near apices of rhizomes, usually dimorphic but both fertile and sterile pinnae occasionally occurring on the same blade; stipes 41–102 cm long, 4–10 mm in diameter, stout, light to dark brown when fresh, drying stramineous, densely scaly toward the bases, sparsely so distally, eventually glabrescent, smooth, grooved adaxially. <italic>Sterile blades</italic> 1-pinnate, oblong-ovate to oblong-elliptic, (35–)50–100 × (20–)30–60 cm, coriaceous to subcoriaceous, stiff, rachises stramineous or sometimes dark brown, proximal pinnae only slightly or not at all reduced, apices acute, each blade with a conform terminal pinna, when young the rachises, costae, costules, and veins scaly with thin, scurfy, brown to pale brown, oblong-ovate to subulate, contorted-sinuate scales to 10 mm long with margins subentire or sometimes lacerate basally; pinnae 19–30 on a side, with a slightly swollen, mammiform aerophore at the base each pinna, basal pinnae opposite and shortly stipitate (to 2 mm), the distal ones becoming subopposite to alternate, sessile with basiscopic base often adnate to rachis, terminal pinna free, conform, medial pinnae 11–30 × 1.5–2.5 cm, linear, margins serrulate, often decidedly undulate, apices acute or acuminate, serrulate, acroscopic bases oblique-cuneate, basiscopic base truncate or rounded, the veins prominulous, simple or 1-forked, free, each ending in a marginal tooth; <italic>fertile fronds</italic> subequal to or slightly smaller than sterile, with up to 40 pinnae pairs (sometimes the proximal pinnae sterile and distal pinnae fertile on the same frond), fertile pinnae approximately the same length as sterile pinnae but narrower, 2.5–5 mm wide, the margins strongly revolute, the sori covering most of the abaxial surface but usually with some expanded green tissue at the base, adaxially glabrate. <italic>Sori</italic> linear, abaxial surface of pinnae bordered or partly covered by the reflexed, scarious, erose blade margins except on expanded green bases. <italic>Spores</italic> subellipsoidal, 67 × 47 µm including a perispore 8–12 µm wide.</p><fig id="F1" position="float" orientation="portrait"><label>Figure 1.</label><caption><p><italic><tp:taxon-name>Blechnum pacificum</tp:taxon-name></italic> Lorence &amp; A. R. Sm. <bold>A</bold> sterile frond, blade <bold>B</bold> sterile frond, stipe <bold>C</bold> sterile frond, pinna base. Drawn from the type collection (Dunn and Lorence 481).</p></caption><graphic xmlns:xlink="http://www.w3.org/1999/xlink" xlink:href="PhytoKeys-004-005-g001.jpg" position="float" orientation="portrait" xlink:type="simple"/></fig><fig id="F2" position="float" orientation="portrait"><label>Figure 2.</label><caption><p><italic><tp:taxon-name>Blechnum pacificum</tp:taxon-name></italic> Lorence &amp; A. R. Sm. <bold>A</bold> fertile frond, blade <bold>B</bold>, fertile frond, pinna base showing expanded sterile portion <bold>C</bold> scale from base of stipe <bold>D</bold> part of scale from base of stipe, detail of cells. Drawn from the type collection (Dunn &amp; Lorence 481).</p></caption><graphic xmlns:xlink="http://www.w3.org/1999/xlink" xlink:href="PhytoKeys-004-005-g002.jpg" position="float" orientation="portrait" xlink:type="simple"/></fig></tp:treatment-sec><tp:treatment-sec sec-type="Distribution"><title>Distribution.</title><p>Known from the Marquesas Islands (Nuku Hiva, Ua Pou, Hiva Oa, Tahuata, and Fatu Hiva), Society Islands (Moorea, Raiatea, and Tahiti), and Austral Islands (Rapa Iti).</p></tp:treatment-sec><tp:treatment-sec sec-type="Ecology"><title>Ecology.</title><p>This new terrestrial species occurs in clearings or shade from 380 to 1500 m elevation in lowland to montane mesic and wet forests, shrubland or fernland, in valleys, on slopes or ridge crests and rocky banks. In the Marquesas associated species include <italic><tp:taxon-name>Crossostylis biflora</tp:taxon-name></italic> J. R. Forst. &amp; G. Forst., <italic><tp:taxon-name>Dicranopteris linearis</tp:taxon-name></italic> (Burm. f.) Underw.<italic>, Freycinetia impavida</italic> (Gaudich. ex Hombr.) B. C. Stone<italic>, Metrosideros collina</italic> (J. R. Forst. &amp; G. Forst.) A. Gray<italic>, Pandanus tectorius</italic> Parkinson<italic>, Santalum insulare</italic> Bertero ex A. DC., and other native tree, shrub, and pteridophyte species. Threats include competition from alien plant species and damage from feral ungulates. Although this is the most widely distributed of the new species, it is clearly at risk due to habitat loss and degradation.</p></tp:treatment-sec><tp:treatment-sec sec-type="Etymology"><title>Etymology.</title><p>The epithet refers to the Pacific distribution of this new species.</p></tp:treatment-sec><tp:treatment-sec sec-type="Conservation status"><title>Conservation status.</title><p>IUCN Red List Category: <bold>Vulnerable</bold> (VU): B1: total area of occupancy less than 20,000 km2 (ca. 750 km2); b (i–iii), habitat continuing decline inferred; B2: total area of occupancy less than 2000 km2 (ca. 750 km2); B2b (i–iii), habitat continuing decline inferred. The suitable habitat for <italic><tp:taxon-name>Blechnum pacificum</tp:taxon-name></italic> on <!--PageBreak-->most islands of occurrence is indicated as a declining or endangered environment, threatened by human activity (deforestation, fire), feral animals, and invasive plants, reducing the extent of the forest.</p></tp:treatment-sec><tp:treatment-sec sec-type="Specimens examined"><title>Specimens examined.</title><p><bold>Austral Islands: Rapa Iti.</bold> Perau–Mamuere summit, eastern peaks, <named-content xmlns:xlink="http://www.w3.org/1999/xlink" content-type="dwc:verbatimCoordinates" xlink:type="simple">27°S, 144°W</named-content>, 10–100 ft (3–30 m), Wood &amp; Faraire 9777 (NY, PTBG [4 sheets]), Fosberg 11567 (UC), Fosberg 11601 (UC), Fosberg 11605 (UC); St. John &amp; Fosberg 15293 (UC). <bold>Society Islands:</bold> <bold>Moorea:</bold> Mt. Rotui, <named-content xmlns:xlink="http://www.w3.org/1999/xlink" content-type="dwc:verbatimCoordinates" xlink:type="simple">149°50'18W,  17°30'38S</named-content>, 916 m, Nitta &amp; Vinette 212 (PAP, UC); Mt. Tohiea, <named-content xmlns:xlink="http://www.w3.org/1999/xlink" content-type="dwc:verbatimCoordinates" xlink:type="simple">149.819°, 17.553°</named-content>, 994 m, Nitta &amp; Vinette 320 (PAP, UC). <bold>Tahiti.</bold> Pirae–Maoua Aorai trail, Quayle 105A (BISH, UC); Orofena, east side of south ridge, ravine in rain forest, St. John &amp; Fosberg 17114 (BISH); Mt. Marau road, crest between Tapaerui and Punaruu valley, 1250 m, Fosberg 62647 (PTBG [2 sheets], US); Orofena, south ridge, moist thicket on exposed ridge, 1600 m, St. John &amp; Fosberg 17082 (UC); Mahina, Ahonu-tuauru, 2875 ft (876 m), Grant 4394 (UC); Aorai, in summit shrubs, 6700 ft (2042 m), M. L. Grant 3791 (UC); Faaa, Mt. Marau, 3 km below TV tower, 1300 m, Hodel 1375 (UC); Fautaua, below Diadem, 2830 ft (863 m), Grant 3546 (UC). <bold>Raiatea:</bold> Temehani Plain, Moore 175 (BISH [2 sheets]). <bold>Marquesas Islands:</bold> <bold>Nuku Hiva:</bold> Toovii, 1000 m, Brown &amp; Brown 528 (BISH); Toovii Plateau, spur of Mt. Ooumu, 790 m, Gagné 1039 (US); Tauamaka, Toovii plateau, 1000 m, Mumford &amp; Adamson 576 (BISH, UC); without precise locality, 1000 m, Quayle 1284 (BISH), Quayle 1298 (BISH). <bold>Ua Pou:</bold> Mt. Tekahoipu, 800 m, Quayle 1138 (BISH [2]); Tekohepo, summit, 2500–3000 ft (762–914 ft), <named-content xmlns:xlink="http://www.w3.org/1999/xlink" content-type="dwc:verbatimCoordinates" xlink:type="simple">09°24'31"S, 140°04'21"W</named-content>, Wood &amp; Perlman 6455 (PTBG [2 sheets], US); Drainage northwest of Teavahaakiti, 700 m, Wood 10458 (P, PAP, PTBG, US). <bold>Hiva Oa:</bold> road from Atuona to Puamau, just below Ootua, 625–700 m, Sachet &amp; Decker 1904 (PTBG, US); Puamau, along Puamau–Atuona trail, 500–650 m, Decker 1190 (PTBG, US); Feani, 800 m, Brown 877 (BISH [3]); Atuona–Feani Trail, ridge crest, 1200–1300 m, 24–26 Sep. 1963, Sachet &amp; Decker 1160 (US [2]); Montagnes NW du Temetiu, entre la haute vallée de Hanamenu et la crête de Temetiu–Feani, 850 m, Schäfer 5932 (US); Vaiata, NW slopes of Mt. Ootua, 800 m, Mumford &amp; Adamson 355 (BISH); Feani ridge to upper slopes of dry side of island, 1150 m, Oliver &amp; Schäfer 3130 (US [2]); Temetiu, 1100 m, Pacific Entomol. Surv. 156 (BISH); above Atuona, 800 m, Pacific Entomol. Surv. Ex 355 (BISH); Hanaiapa, 700 m, Jones 1613 (BISH [2 sheets]); without precise locality, 800 m, Brown 16 (BISH). <bold>Tahuata:</bold> de Hamatea [Amatea] à la crête centrale de l’île, 750–850 m, Thibault 64 (US); Mt. Amatea, 1000 m, Jones 1796 (BISH). <bold>Fatu Hiva:</bold> ‘Omo’a–Ouia–Mounanui Trail, 690 m, Gagné &amp; Montgomery 2323 (BISH); trail from ‘Omo’a along Punaitai ridge crest to base of Tekou peak, 550–840 m, Lorence et al. 6171 (BISH, PAP, PTBG); Hanavave, 600 m, Jones 1826 (BISH); Sentier d’Ouia, W du col, lieu-dit Tahuna, 620 m, Schäfer 5803 (US).</p></tp:treatment-sec><tp:treatment-sec sec-type="Discussion"><title>Discussion.</title><p>The name <italic><tp:taxon-name>Blechum capense</tp:taxon-name></italic> Burm. f. has been erroneously applied to this new Polynesian species (<xref ref-type="bibr" rid="B2">Brown and Brown 1931</xref>; <xref ref-type="bibr" rid="B11">Copeland 1932</xref>). The true <italic><tp:taxon-name>Blechnum capense</tp:taxon-name></italic> is confined to southern Africa and some nearby islands (<xref ref-type="bibr" rid="B6">Burrows 1990</xref>; <xref ref-type="bibr" rid="B33">Roux 2001</xref>). This southern African species has also been treated under the name <italic><tp:taxon-name>Blechnum sylvaticum</tp:taxon-name></italic><!--PageBreak--> Schelpe (Schelpe 1979; <xref ref-type="bibr" rid="B25">Jacobson 1983</xref>), on the false assumption that the type of <italic>Blechnum capense</italic> Burm. f. was a mixed collection of two species (<xref ref-type="bibr" rid="B25">Jacobson 1983</xref>). However, there seem to be good reasons for placing <italic><tp:taxon-name>Blechnum sylvaticum</tp:taxon-name></italic> in synonymy under <italic><tp:taxon-name>Blechnum capense</tp:taxon-name></italic> (Roux 1982; <xref ref-type="bibr" rid="B34">Schelpe and Anthony 1986</xref>; <xref ref-type="bibr" rid="B6">Burrows 1990</xref>; <xref ref-type="bibr" rid="B33">Roux 2001</xref>).</p><p>The name <italic><tp:taxon-name>Blechnum procerum</tp:taxon-name></italic> G. Forst. has also been incorrectly applied to the Polynesian plants. Quoting <xref ref-type="bibr" rid="B31">Nicolson and Fosberg (2004</xref>: 125–126), who stated that the type of <italic><tp:taxon-name>Blechnum procerum</tp:taxon-name></italic> is from New Zealand: “Tindale (1960b: 254) published a photo (t. 7) of the Goettingen material [Nova Zeelandia, <italic>Forster 295</italic>, GOET] as ‘Type specimen’ and referred to BM and K specimens as ‘Forster material.’ <xref ref-type="bibr" rid="B8">Chambers and Farrant (1998a: 4)</xref>, without discussion, said ‘T. Noua Zeelandia, Forster; lecto (here chosen): K; isolecto: BM, GOET (photo seen).’” <xref ref-type="bibr" rid="B31">Nicolson and Fosberg (2004: 126)</xref> further stated “There is considerable confusion about the names applied to this taxon and the following quotation from <xref ref-type="bibr" rid="B5">Brownsey and Smith-Dodsworth (2001)</xref> summarized it well: ‘The name <italic><tp:taxon-name>Blechnum minus</tp:taxon-name></italic> was used incorrectly by <xref ref-type="bibr" rid="B1">Allan (1961)</xref> and <xref ref-type="bibr" rid="B12">Crookes (1963)</xref> for the plant we call <italic><tp:taxon-name>Blechnum procerum</tp:taxon-name></italic>. The true <italic><tp:taxon-name>Blechnum minus</tp:taxon-name></italic>, or swamp kiokio, is only doubtfully distinct from the common kiokio (previously known as <italic><tp:taxon-name>Blechnum capense</tp:taxon-name></italic>).’”  <italic><tp:taxon-name>Blechnum procerum</tp:taxon-name></italic> has lower pinnae only slightly reduced (not less than half the length of the median pinnae), fertile fronds are up to 50% longer than sterile fronds, and the fertile pinnae show no expanded green tissue at the base in the type as in <italic><tp:taxon-name>Blechnum pacificum</tp:taxon-name></italic>. Clearly, the name <italic><tp:taxon-name>Blechnum procerum</tp:taxon-name></italic> does not apply to the Polynesian plants.</p><p>In New Zealand, closest relatives appear to be <italic><tp:taxon-name>Blechnum novae-zelandiae</tp:taxon-name></italic> T. C. Chambers &amp; P. A. Farrant and <italic><tp:taxon-name>Blechnum minus</tp:taxon-name></italic> (R. Br.) Ettingsh., neither of which is conspecific with our Polynesian plants. <italic><tp:taxon-name>Blechnum novae-zelandiae</tp:taxon-name></italic> is superficially similar but differs in having reduced proximal pinnae and distinctive “black-spot” rhizome and stipe scales with dark brown or black centers and pale margins (Chambers and Farrant 1998). From evidence presented in a recent paper on the phylogeny of New Zealand <tp:taxon-name>Blechnaceae</tp:taxon-name> by <xref ref-type="bibr" rid="B35">Shepherd et al. (2007</xref>, Fig. 2), it seems likely that if <italic><tp:taxon-name>Blechnum pacificum</tp:taxon-name></italic> were sampled, it would fall somewhere in the clade containing <italic><tp:taxon-name>Blechnum wattsii</tp:taxon-name></italic> Tindale and <italic><tp:taxon-name>Blechnum novae-zelandiae</tp:taxon-name></italic>.</p><p>Several species from New Caledonia, all considered endemic, form a confusing array of species somewhat similar to <italic><tp:taxon-name>Blechnum pacificum</tp:taxon-name></italic>. These include <italic><tp:taxon-name>Blechnum confusum</tp:taxon-name></italic> (E. Fourn.) Brownlie, <italic><tp:taxon-name>Blechnum chauliodontum</tp:taxon-name></italic> Copel., and <italic><tp:taxon-name>Blechnum subcordatum</tp:taxon-name></italic> (E. Fourn.) Brownlie. <xref ref-type="bibr" rid="B3">Brownlie’s (1969)</xref> illustration and characterization of <italic><tp:taxon-name>Blechnum subcordatum</tp:taxon-name></italic> suggests that it differs in having smaller fronds with less scaly stipes and rachises, fewer pinnae pairs (5–15), and sterile pinnae not so undulate at the margins. <italic><tp:taxon-name>Blechnum confusum</tp:taxon-name></italic> differs in its strongly ascending, more sharply serrulate and less scaly pinnae (sterile blades are nearly glabrous). The closest species in Malesia (excluding Papua New Guinea) appears to be <italic><tp:taxon-name>Blechnum vestitum</tp:taxon-name></italic> (Blume) Kuhn, nom. cons., non <italic><tp:taxon-name>Blechnum vestitum</tp:taxon-name></italic> T. Moore (see <xref ref-type="bibr" rid="B10">Chambers and Farrant 2001</xref>; <xref ref-type="bibr" rid="B7">Chambers 2004</xref>; <xref ref-type="bibr" rid="B26">McNeill et al. 2006</xref>: 438). The Papua New Guinea species <italic><tp:taxon-name>Blechnum dilatatum</tp:taxon-name></italic> (Brause) T. C. Chambers &amp; P. A. Farrant is similar to <italic><tp:taxon-name>Blechnum pacificum</tp:taxon-name></italic> in having fertile pinnae with an expanded basal sterile region, but in the latter the margins are never revolute and the rhizome scales are thin, concolorous, and pale to medium brown. No names of taxa with types from Fiji apply to the new species, the <!--PageBreak-->closest species there being <italic><tp:taxon-name>Blechnum milnei</tp:taxon-name></italic> (Carruthers) C. Chr. (historically also called <italic><tp:taxon-name>Blechnum procerum</tp:taxon-name></italic>), which differs in having very large fronds with generally broader, less coriaceous pinnae and a less scaly rachis and costae on the sterile blades, and fertile pinnae lacking expanded green tissue at the base.</p><p>Among the Polynesian species of <italic><tp:taxon-name>Blechnum</tp:taxon-name></italic>, <italic><tp:taxon-name>Blechnum pacificum</tp:taxon-name></italic> seems most closely related to <italic><tp:taxon-name>Blechnum venosum</tp:taxon-name></italic> Copel. from Rapa Iti in the Austral Islands. In addition to having copious, shiny, dark brown, almost blackish scales on the stipes as noted in the diagnosis, the veins of <italic><tp:taxon-name>Blechnum venosum</tp:taxon-name></italic> are very prominent and strongly raised above the surface on the abaxial side of blades, whereas the veins in <italic><tp:taxon-name>Blechnum pacificum</tp:taxon-name></italic> are visible abaxially but scarcely, if at all, raised.  This gives <italic><tp:taxon-name>Blechnum venosum</tp:taxon-name></italic> a much harsher, more cartilaginous appearance. Also, in <italic><tp:taxon-name>Blechnum venosum</tp:taxon-name></italic>, there are very short hairs on the veins abaxially and some hairs are even present between the veins on laminar tissue, but <italic><tp:taxon-name>Blechnum pacificum</tp:taxon-name></italic> lacks such hairs. In <italic><tp:taxon-name>Blechnum venosum</tp:taxon-name></italic>, some of these hairs on the veins and laminar tissue appear multicellular (septate, but uniseriate), and glandular or gland-tipped. Also, pinna margins in <italic><tp:taxon-name>Blechnum pacificum</tp:taxon-name></italic> are more crenulate (scalloped) than in <italic><tp:taxon-name>Blechnum venosum</tp:taxon-name></italic> which has entire margins.</p></tp:treatment-sec><tp:treatment-sec><!--Section generated to contain objects referenced in tp:taxon-treatment.--><fig id="F14" position="float" orientation="portrait"><label>Figure 14.</label><caption><p><bold>A</bold> <italic><tp:taxon-name>Blechnum pacificum</tp:taxon-name></italic>, habit, habit, fertile and sterile fronds (Fatu Hiva, Lorence 6171) <bold>B–D</bold> <italic><tp:taxon-name>Dryopteris macropholis</tp:taxon-name></italic> <bold>B</bold> frond (Ua Huka, Wood 10489, type) <bold>C</bold> habit, D rhizome and stipe bases (<bold>C, D</bold> Hiva Oa, Wood 10045) <bold>E</bold> <italic><tp:taxon-name>Polystichum kenwoodii</tp:taxon-name></italic>, rhizome and stipe bases (Hiva Oa, Wood 10232) <bold>F</bold> <italic><tp:taxon-name>Polystichum uahukaense</tp:taxon-name></italic>, habit (Ua Huka, Wood 10552).</p></caption><graphic xmlns:xlink="http://www.w3.org/1999/xlink" xlink:href="PhytoKeys-004-005-g014.jpg" position="float" orientation="portrait" xlink:type="simple"/></fig></tp:treatment-sec><ref-list><ref id="B2"><mixed-citation xmlns:xlink="http://www.w3.org/1999/xlink" xlink:type="simple"><person-group><name name-style="western"><surname>Brown</surname><given-names>EDW</given-names></name><name name-style="western"><surname>Brown</surname><given-names>FBH</given-names></name></person-group> (<year>1931</year>)<article-title> Flora of Southeastern Polynesia. II. Pteridophytes</article-title>. <source>Bernice P. Bishop Museum Bulletin</source><volume>89</volume>: <fpage>1</fpage>–<lpage>123</lpage>, 21 plates.</mixed-citation></ref><ref id="B11"><mixed-citation xmlns:xlink="http://www.w3.org/1999/xlink" xlink:type="simple"><person-group><name name-style="western"><surname>Copeland</surname><given-names>EB</given-names></name></person-group> (<year>1932</year>)<article-title> Pteridophytes of the Society Islands</article-title>. <source>Bernice P. Bishop Museum Bulletin</source><volume>93</volume>: <fpage>1</fpage>–<lpage>86</lpage>, 16 plates.</mixed-citation></ref><ref id="B6"><mixed-citation xmlns:xlink="http://www.w3.org/1999/xlink" xlink:type="simple"><person-group><name name-style="western"><surname>Burrows</surname><given-names>JE</given-names></name></person-group> (<year>1990</year>)<source> Southern African ferns and fern allies</source>. <publisher-name>Frandsen Publishers</publisher-name>, <publisher-loc>Sandton</publisher-loc>.</mixed-citation></ref><ref id="B33"><mixed-citation xmlns:xlink="http://www.w3.org/1999/xlink" xlink:type="simple"><person-group><name name-style="western"><surname>Roux</surname><given-names>JP</given-names></name></person-group> (<year>2001</year>)<source> Conspectus of southern African Pteridophyta. Southern African Botanical Diversity Network Report No. 13</source>, <publisher-name>SABONET</publisher-name>, <publisher-loc>Pretoria, South Africa</publisher-loc>.</mixed-citation></ref><ref id="B25"><mixed-citation xmlns:xlink="http://www.w3.org/1999/xlink" xlink:type="simple"><person-group><name name-style="western"><surname>Jacobson</surname><given-names>WBG</given-names></name></person-group> (<year>1983</year>)<source> The ferns and fern allies of Southern Africa</source>. <publisher-name>Butterworth Publishers</publisher-name>, <publisher-loc>Durban, South Africa</publisher-loc>.</mixed-citation></ref><ref id="B34"><mixed-citation xmlns:xlink="http://www.w3.org/1999/xlink" xlink:type="simple"><person-group><name name-style="western"><surname>Schelpe</surname><given-names>EACLE</given-names></name><name name-style="western"><surname>Anthony</surname><given-names>NC</given-names></name></person-group> (<year>1986</year>)<article-title> Pteridophyta</article-title>. In: <person-group><name name-style="western"><surname>Leistner</surname><given-names>OA</given-names></name></person-group> (<role>Ed</role>) <source>Flora of Southern Africa</source>. <publisher-name>Botanical Research Institute</publisher-name>, <publisher-loc>Pretoria, South Africa</publisher-loc>.</mixed-citation></ref><ref id="B31"><mixed-citation xmlns:xlink="http://www.w3.org/1999/xlink" xlink:type="simple"><person-group><name name-style="western"><surname>Nicolson</surname><given-names>DH</given-names></name><name name-style="western"><surname>Fosberg</surname><given-names>FR</given-names></name></person-group> (<year>2004</year>)<source> The Forsters and the Botany of the Second Cook Expedition (1772–1775)</source>. <publisher-name>ARG. Gantner Verlag</publisher-name>, <publisher-loc>Ruggell, Liechtenstein</publisher-loc>.</mixed-citation></ref><ref id="B8"><mixed-citation xmlns:xlink="http://www.w3.org/1999/xlink" xlink:type="simple"><person-group><name name-style="western"><surname>Chambers</surname><given-names>TC</given-names></name><name name-style="western"><surname>Farrant</surname><given-names>PA</given-names></name></person-group> (<year>1998a</year>)<article-title> The <italic>Blechnum procerum</italic> (“<italic>capense</italic>”)(Blechnaceae) complex in New Zealand.</article-title><source>New Zealand Journal of Botany </source><volume>36</volume>: <fpage>1</fpage>-<lpage>19</lpage>. <ext-link ext-link-type="uri" xlink:href="http://dx.doi.org/10.1080/0028825X.1998.9512544" xlink:type="simple">doi: 10.1080/0028825X.1998.9512544</ext-link></mixed-citation></ref><ref id="B5"><mixed-citation xmlns:xlink="http://www.w3.org/1999/xlink" xlink:type="simple"><person-group><name name-style="western"><surname>Brownsey</surname><given-names>PJ</given-names></name><name name-style="western"><surname>Smith-Dodsworth</surname><given-names>JC</given-names></name></person-group> (<year>2001</year>)<source> New Zealand ferns and allied plants. 2nd ed</source>. <publisher-name>David Bateman, Ltd.</publisher-name>, <publisher-loc>Auckland</publisher-loc>.</mixed-citation></ref><ref id="B1"><mixed-citation xmlns:xlink="http://www.w3.org/1999/xlink" xlink:type="simple"><person-group><name name-style="western"><surname>Allan</surname><given-names>HH</given-names></name></person-group> (<year>1961</year>)<source> Flora of New Zealand, Vol. 1</source>. <publisher-name>Wellington, Government Printer</publisher-name>.</mixed-citation></ref><ref id="B12"><mixed-citation xmlns:xlink="http://www.w3.org/1999/xlink" xlink:type="simple"><person-group><name name-style="western"><surname>Crookes</surname><given-names>ME</given-names></name></person-group> (<year>1963</year>)<source> New Zealand fernsIncorporating illustrations and original work by H. B. Dobbie, 6th Ed</source>. <publisher-name>Christchurch, Whitcombe &amp; Tombs</publisher-name>.</mixed-citation></ref><ref id="B35"><mixed-citation xmlns:xlink="http://www.w3.org/1999/xlink" xlink:type="simple"><person-group><name name-style="western"><surname>Shepherd</surname><given-names>LD</given-names></name><name name-style="western"><surname>Perrie</surname><given-names>LR</given-names></name><name name-style="western"><surname>Parris</surname><given-names>BS</given-names></name><name name-style="western"><surname>Brownsey</surname><given-names>PJ</given-names></name></person-group> (<year>2007</year>)<article-title> A moleculary phylogeny for the New Zealand Blechnaceae ferns from analyses of chloroplast <italic>trn</italic>L-<italic>trn</italic>F DNA sequences.</article-title><source>New Zealand Journal of Botany </source><volume>45</volume>: <fpage>67</fpage>-<lpage>80</lpage>. <ext-link ext-link-type="uri" xlink:href="http://dx.doi.org/10.1080/00288250709509703" xlink:type="simple">doi: 10.1080/00288250709509703</ext-link></mixed-citation></ref><ref id="B3"><mixed-citation xmlns:xlink="http://www.w3.org/1999/xlink" xlink:type="simple"><person-group><name name-style="western"><surname>Brownlie</surname><given-names>G</given-names></name></person-group> (<year>1969</year>)<article-title> Ptéridophytes</article-title>. In: <person-group><name name-style="western"><surname>Aubréville</surname><given-names>A</given-names></name></person-group> (<role>Ed</role>) <source>Flore de la Nouvelle Calédoniae et Dépendances, Fasc. 3</source>. <publisher-name>Museum National d’Histoire Naturelle</publisher-name>, <publisher-loc>Paris</publisher-loc>.</mixed-citation></ref><ref id="B10"><mixed-citation xmlns:xlink="http://www.w3.org/1999/xlink" xlink:type="simple"><person-group><name name-style="western"><surname>Chambers</surname><given-names>TC</given-names></name><name name-style="western"><surname>Farrant</surname><given-names>PA</given-names></name></person-group> (<year>2001</year>)<article-title> Revision of <italic>Blechnum</italic> (Blechnaceae) in Malaysia.</article-title><source>Blumea </source><volume>46</volume>: <fpage>283</fpage>-<lpage>350</lpage>.</mixed-citation></ref><ref id="B7"><mixed-citation xmlns:xlink="http://www.w3.org/1999/xlink" xlink:type="simple"><person-group><name name-style="western"><surname>Chambers</surname><given-names>TC</given-names></name></person-group> (<year>2004</year>)<article-title> Proposal (1611) to conserve the name <italic>Blechnum vestitum</italic> (Blume) Kuhn against <italic>B. vestitum</italic> T. Moore (<tp:taxon-name>Blechnaceae</tp:taxon-name>)</article-title>. <source>Taxon</source><volume>53</volume>: <lpage>200</lpage>. <ext-link ext-link-type="uri" xlink:href="http://dx.doi.org/10.2307/4135517" xlink:type="simple">doi: 10.2307/4135517</ext-link></mixed-citation></ref><ref id="B26"><mixed-citation xmlns:xlink="http://www.w3.org/1999/xlink" xlink:type="simple"><person-group><name name-style="western"><surname>Kato</surname><given-names>M</given-names></name><name name-style="western"><surname>Nakamura</surname><given-names>T</given-names></name><name name-style="western"><surname>Matsumoto</surname><given-names>S</given-names></name><name name-style="western"><surname>Ebihara</surname><given-names>A.</given-names></name></person-group> (<role>Eds</role>) (<year>2008</year>)<source> Illustrated Flora of Ferns &amp; Fern-allies of South Pacific Islands [in Japanese]</source>. <publisher-name>Tokai University Press</publisher-name>.</mixed-citation></ref></ref-list></tp:taxon-treatment>
