# Supplementary material for: New pteridophyte species and combinations from the Marquesas Islands, French Polynesia
Source: PhytoKeys. 2011 Jul 12;(4):5–51. doi: 10.3897/phytokeys.4.1602 (PMC3174442; doi:10.3897/phytokeys.4.1602)
Supplement: XML Treatment for Dryopteris sweetorum [file phytokeys.4.1602-treatment3.xml]

<!DOCTYPE tp:taxon-treatment
  PUBLIC "-//TaxonX//DTD Taxonomic Treatment Publishing DTD v0 20100105//EN" "tax-treatment-NSO.dtd">
<tp:taxon-treatment xmlns:tp="http://www.plazi.org/taxpub"><tp:treatment-meta><mixed-citation publication-type="journal"><person-group><name><surname>Lorence</surname><given-names>David H.</given-names></name><name><surname>Wagner</surname><given-names>Warren L.</given-names></name><name><surname>Wood</surname><given-names>Kenneth R.</given-names></name><name><surname>Smith</surname><given-names>Alan R.</given-names></name></person-group><article-title>
                New pteridophyte species and combinations from the Marquesas Islands, French Polynesia
                </article-title><source>PhytoKeys</source><day>12</day><month>7</month><year>2011</year><volume>2011</volume><issue>4</issue><fpage>5</fpage><lpage>51</lpage><pub-id pub-id-type="doi">10.3897/phytokeys.4.1602</pub-id></mixed-citation></tp:treatment-meta><tp:nomenclature><label>3.</label><tp:taxon-name>
                                <tp:taxon-name-part taxon-name-part-type="genus">Dryopteris</tp:taxon-name-part>
                                <tp:taxon-name-part taxon-name-part-type="species">sweetorum</tp:taxon-name-part>
                            <object-id xmlns:xlink="http://www.w3.org/1999/xlink" xlink:type="simple">urn:lsid:ipni.org:names:77112675-1</object-id>
                            <object-id xmlns:xlink="http://www.w3.org/1999/xlink" xlink:type="simple">http://species-id.net/wiki/Dryopteris_sweetorum</object-id>
                            </tp:taxon-name><tp:taxon-authority>Lorence &amp; W. L. Wagner</tp:taxon-authority><tp:taxon-status xmlns:xlink="http://www.w3.org/1999/xlink" xlink:type="simple">sp. nov.</tp:taxon-status><xref ref-type="fig" rid="F5">Fig. 5</xref></tp:nomenclature><tp:treatment-sec sec-type="Latin"><title>Latin.</title><p><italic>A D. macropholi minoribus, atro-castaneis, ovato-lanceolatis vel lineari-oblongis squamis 12-25 × 1.5-2 mm supra rhizomates et stipitum bases, largis tripinnato-pinnatifidibus frondibus, ultimis segmentibus usque ad 15 × 5 mm, intervallibus 5-10 mm distantibus, obliquis, acutis culminibus, sectis ca. in medio ad costulam cum marginibus acute serratis, abaxialibus superficiebus et glabris rachidibus differt.</italic></p></tp:treatment-sec><tp:treatment-sec sec-type="Type"><title>Type.</title><p><bold>Marquesas Islands: Fatu Hiva:</bold> Teavapuhiau, ridge to Touaouoho, 2000 ft (607 m), 8 September 1995, K. R. Wood 4493(Holotype: PTBG-038471!, PTBG-038472!, PTBG-038473!, PTBG-0384741! [4 sheets]; Isotypes BISH! [2 sheets], P!, PAP! [3 sheets], NY!, US! [3 sheets]).</p></tp:treatment-sec><tp:treatment-sec sec-type="Description"><title>Description.</title><p><italic>Terrestrial ferns</italic>; <italic>rhizomes</italic> short creeping to suberect, 3–15 cm in diameter including stipe bases, densely clothed with scales; scales of rhizomes and bases of stipes lustrous, dark brown, 9–25 × 1–2 mm, ovate-lanceolate to linear-oblong, concolorous, margins entire to subentire distally with short, irregular teeth, <!--PageBreak--><!--PageBreak-->cells linear. <italic>Fronds</italic> densely clustered, 5–7 per rhizome; stipes (45–)60–100 cm long, 7–10 mm in diameter medially, adaxially grooved, stramineous to medium brown, densely scaly basally, distally with progressively smaller scales and appressed hairlike scales, mostly glabrescent, surfaces brown-punctuate; blades firmly chartaceous, broadly ovate-deltate, (42–)62–93 × (38–)64–80 cm, 3-pinnate-pinnatifid at base, otherwise mostly 2-pinnate-pinnatifid, with pinnae opposite to subopposite, spreading, 8–13 on a side; rachises stramineous, with scattered narrow scales to 2–12 × 0.2–0.6 mm; lowermost pinnae the largest, 25–38 × 19–25 cm, slightly inequilateral, basiscopic basal pinnules 10–15 cm long, acroscopic basal pinnules slightly shorter, 7–12 cm long, distal pinnae stalked to 5 mm or sessile, apex pinnatifid; ultimate pinnules to 15 × 5 mm, spaced 5–10 mm distant, oblique, tips acute, cut ca. ½ toward costule, with margins acutely serrate, adaxially glabrous, abaxially glabrous or rachises with scattered hairlike scales; veins forking, scarcely visible adaxially, prominulous abaxially. <italic>Sori</italic> (1–)3–6 pairs per segment, supramedial; indusia 0.9–1.3 mm in diameter, brown, thick, glabrous except with a few short-stipitate glands in center. <italic>Spores</italic> dark brown.</p><fig id="F5" position="float" orientation="portrait"><label>Figure 5.</label><caption><p><italic><tp:taxon-name>Dryopteris sweetorum</tp:taxon-name></italic> Lorence &amp; W. L. Wagner. <bold>A</bold> stipe and part of rhizome <bold>B</bold> blade <bold>C</bold> detail of stipe with scales <bold>D</bold> lower surface of fertile pinnule showing sori <bold>E</bold> rhizome scale <bold>F</bold> part of rhizome scale, detail of cells. Drawn from the type collection (Wood 4493<italic>)</italic> and field images.</p></caption><graphic xmlns:xlink="http://www.w3.org/1999/xlink" xlink:href="PhytoKeys-004-005-g005.jpg" position="float" orientation="portrait" xlink:type="simple"/></fig></tp:treatment-sec><tp:treatment-sec sec-type="Distribution"><title>Distribution.</title><p>Known only from Fatu Hiva, Marquesas Islands, in montane wet forest at 600–640 m elevation.</p></tp:treatment-sec><tp:treatment-sec sec-type="Ecology"><title>Ecology.</title><p>This new endemic species is apparently rare and localized, known only from the region from Teavapuhiau ridge to Mt. Touaouoho where it grows scattered among other ferns on hillsides in understory of open forest with <italic><tp:taxon-name>Alsophila tahitensis</tp:taxon-name></italic>, <italic><tp:taxon-name>Crossostylis biflora</tp:taxon-name></italic>, <italic><tp:taxon-name>Cyclophyllum barbatum</tp:taxon-name></italic> (G. Forst.) N. Hallé &amp; J. Florence, <italic><tp:taxon-name>Freycinetia impavida</tp:taxon-name></italic>, <italic><tp:taxon-name>Hibiscus tiliaceus</tp:taxon-name></italic>, <italic><tp:taxon-name>Metrosideros collina</tp:taxon-name></italic>, <italic><tp:taxon-name>Pandanus</tp:taxon-name></italic> sp.<italic>, Weinmannia marquesana</italic> var. <italic>marquesana</italic>, and <italic><tp:taxon-name>Vaccinium cereum</tp:taxon-name></italic> var. <italic>adenandrum</italic>, and <italic><tp:taxon-name>Wikstroemia coriacea</tp:taxon-name></italic> Seem.</p></tp:treatment-sec><tp:treatment-sec sec-type="Etymology"><title>Etymology.</title><p>We take great pleasure in naming this magnificent new species in honor of Barbara K. and Cyrus B. Sweet, III, who have generously supported scientific research at the National Tropical Botanical Garden and particularly the Vascular Flora of the Marquesas Islands project.</p></tp:treatment-sec><tp:treatment-sec sec-type="Discussion"><title>Discussion.</title><p>This new species differs from <italic><tp:taxon-name>Dryopteris macropholis</tp:taxon-name></italic> by the characters noted in the diagnosis above, notably in the ultimate pinnules segments spaced 5–10 mm distant with serrate margins and acute apices.</p></tp:treatment-sec><tp:treatment-sec sec-type="Conservation status"><title>Conservation status.</title><p>Proposed IUCN Red List Category: <bold>Critically Endangered</bold> (CR): B1ab, B2a,b (i–iii). B1, total extent of occurrence less than 100 km2 (ca. 85 km2), a,b, known from a single location; B2a, estimated area of occupancy estimated to be less than 10 km2 [three collections likely representing a single population are known]; B2b (i–iii), habitat continuing decline inferred. The estimated area of occupancy for <italic><tp:taxon-name>Dryopteris sweetorum</tp:taxon-name></italic> on Fatu Hiva (less than 10 km2) is indicated as an endangered environment, threatened by human activity (deforestation and fire), feral animals, and invasive plant species, reducing the extent of the forest.</p></tp:treatment-sec><tp:treatment-sec sec-type="Specimens examined"><title>Specimens examined.</title><p><bold>Marquesas Islands:</bold> Fatu Hiva: Teavapuhiau, leeward side of windswept ridge, UTM 758470–8840707, 2100 ft (640 m), Wood 10091 (PTBG [3 sheets], PAP [2 sheets], US [3 sheets]); Teavapuhiau Pass (above Ouia Valley), 70<!--PageBreak-->0 m, B. Gagné 1233 (US); Epaulement SW de Mt. Touaouoho, 770 m, <named-content xmlns:xlink="http://www.w3.org/1999/xlink" content-type="dwc:verbatimCoordinates" xlink:type="simple">10°29'S, 138°38'W</named-content>, Florence et al. 9536(P [4 sheets]).</p></tp:treatment-sec></tp:taxon-treatment>
