# Supplementary material for: New pteridophyte species and combinations from the Marquesas Islands, French Polynesia
Source: PhytoKeys. 2011 Jul 12;(4):5–51. doi: 10.3897/phytokeys.4.1602 (PMC3174442; doi:10.3897/phytokeys.4.1602)
Supplement: XML Treatment for Polystichum kenwoodii [file phytokeys.4.1602-treatment4.xml]

<!DOCTYPE tp:taxon-treatment
  PUBLIC "-//TaxonX//DTD Taxonomic Treatment Publishing DTD v0 20100105//EN" "tax-treatment-NSO.dtd">
<tp:taxon-treatment xmlns:tp="http://www.plazi.org/taxpub"><tp:treatment-meta><mixed-citation publication-type="journal"><person-group><name><surname>Lorence</surname><given-names>David H.</given-names></name><name><surname>Wagner</surname><given-names>Warren L.</given-names></name><name><surname>Wood</surname><given-names>Kenneth R.</given-names></name><name><surname>Smith</surname><given-names>Alan R.</given-names></name></person-group><article-title>
                New pteridophyte species and combinations from the Marquesas Islands, French Polynesia
                </article-title><source>PhytoKeys</source><day>12</day><month>7</month><year>2011</year><volume>2011</volume><issue>4</issue><fpage>5</fpage><lpage>51</lpage><pub-id pub-id-type="doi">10.3897/phytokeys.4.1602</pub-id></mixed-citation></tp:treatment-meta><tp:nomenclature><label>4.</label><tp:taxon-name>
                                <tp:taxon-name-part taxon-name-part-type="genus">Polystichum</tp:taxon-name-part>
                                <tp:taxon-name-part taxon-name-part-type="species">kenwoodii</tp:taxon-name-part>
                            <object-id xmlns:xlink="http://www.w3.org/1999/xlink" xlink:type="simple">urn:lsid:ipni.org:names:77112677-1</object-id>
                            <object-id xmlns:xlink="http://www.w3.org/1999/xlink" xlink:type="simple">http://species-id.net/wiki/Polystichum_kenwoodii</object-id>
                            </tp:taxon-name><tp:taxon-authority>Lorence &amp; W. L. Wagner</tp:taxon-authority><tp:taxon-status xmlns:xlink="http://www.w3.org/1999/xlink" xlink:type="simple">sp. nov.</tp:taxon-status><xref ref-type="fig" rid="F6">Figs 6</xref><xref ref-type="fig" rid="F14">14E</xref></tp:nomenclature><tp:treatment-sec sec-type="Latin"><title>Latin.</title><p><italic>A Polytsicho marquisensi E. D. Br. longioribus et angustis rhizomatibus, stipitis squamis 20-35 mm, squamis prope stipitis basin congregates, soris indusiatis differt.</italic></p></tp:treatment-sec><tp:treatment-sec sec-type="Type"><title>Type.</title><p><bold>Marquesas Islands:</bold> Ua Huka: Vaikivi summit region and drainage, <named-content xmlns:xlink="http://www.w3.org/1999/xlink" content-type="dwc:verbatimCoordinates" xlink:type="simple">8°54'S, 139°31'W</named-content>, 600 m, 16 June 2004, K. R. Wood 10759 (Holotype PTBG-044161!, PTBG-044162!, PTBG-044163! [3 sheets]; Isotypes BISH!, P!, PAP!, US!).</p></tp:treatment-sec><tp:treatment-sec sec-type="Description"><title>Description.</title><p><italic>Terrestrial ferns</italic>; <italic>rhizomes</italic> erect or suberect, 7–20 cm long, 5–15 cm in diameter including bases of stipes (from collector’s notes); rhizome scales 20–35 × 2–2.5 mm, linear-oblong, concolorous, medium brown, margins entire, cells narrow <!--PageBreak--><!--PageBreak-->linear, in sinuous files, mixed with slender hairlike scales. <italic>Fronds</italic> clustered; stipes 55–90 cm long, 5–6 mm in diameter medially, 2/5 as long as or equaling length of the blade, adaxially grooved, pale brown, basally densely clothed with reddish brown, linear to linear-oblong scales 10–30 × 1.5–3 mm, similar to rhizome scales, stipes distally with progressively smaller and finer scales mixed with matted hairlike scales or glabrescent; <italic>blades</italic> narrowly ovate to oblong-ovate, 50–83 × 30–32 cm, tripinnate at least in lower pinnae, with 20–28 pinnae on a side; rachises stramineous, moderately to densely scaly with reddish brown hairlike scales to 8 mm long; pinnae linear-oblong, apices long-acuminate, largest pinnae 8–26 × 4.5–7 cm, lowermost2(–3) pinnae pairs slightly reduced, costules adaxially grooved; largest pinnae with up to 32 pairs of pinnules, pinnules deeply incised acro- and basiscopically forming 1–2 free, obovate lobes or blades tripinnate in large fronds, pinnule apices obtuse, tips abruptly acuminate-aristate, both margins serrate-crenate, blades stiffly chartaceous to subcoriaceous, adaxially glabrous except for a few hairlike scales basally, abaxially with whitish or tan hairlike scales with expanded lacerate-ciliate bases on costules and veins; veins forking, scarcely visible adaxially, slightly prominulous abaxially. <italic>Sori</italic> with a peltate <italic>indusium</italic> 0.5–0.7 mm in diameter, tan, thin and fugacious, with scattered marginal projections, not confluent at maturity. <italic>Spores</italic> dark brown.</p><fig id="F6" position="float" orientation="portrait"><label>Figure 6.</label><caption><p><italic><tp:taxon-name>Polystichum kenwoodii</tp:taxon-name></italic> Lorence &amp; W. L. Wagner. <bold>A</bold> blade <bold>B</bold> stipe and part of rhizome <bold>C</bold> lower surface of fertile pinnule showing sori and scales <bold>D</bold> sorus with indusium and scales <bold>E</bold> rhizome scale <bold>F</bold> part of rhizome scale, detail of cells <bold>G</bold> lower surface of sterile pinnule showing scales. Drawn from type collection (Wood 10759) and field images.</p></caption><graphic xmlns:xlink="http://www.w3.org/1999/xlink" xlink:href="PhytoKeys-004-005-g006.jpg" position="float" orientation="portrait" xlink:type="simple"/></fig></tp:treatment-sec><tp:treatment-sec sec-type="Distribution"><title>Distribution.</title><p>Marquesas Islands, known from Ua Huka, Hiva Oa, and Tahuata.</p></tp:treatment-sec><tp:treatment-sec sec-type="Habitat"><title>Habitat.</title><p>This new species occurs at 600–884 m elevation in diverse montane wet forest and shrubland dominated by <italic><tp:taxon-name>Freycinetia</tp:taxon-name></italic> sp.<italic>, Hibiscus tiliaceus</italic>, and <italic><tp:taxon-name>Weinmannia marquesana</tp:taxon-name></italic> var. <italic>marquesana</italic> with other associates including <italic><tp:taxon-name>Alstonia marquisensis</tp:taxon-name></italic> M. L.Grant<italic>, Boehmeria virgata</italic> (G. Forst.) Guill.<italic>, Cheirondendron bastardianum</italic> (Decne.) Frodin<italic>, Crossostylis biflora</italic>, <italic><tp:taxon-name>Cyclophyllum barbatum</tp:taxon-name></italic>, <italic><tp:taxon-name>Ficus prolixa</tp:taxon-name></italic> var. <italic>prolixa, Metrosideros collina, Myrsine grantii</italic> Fosberg &amp; Sachet, <italic><tp:taxon-name>Reynoldsia marchionensis</tp:taxon-name></italic> F. Br.<italic>, Xyolosma suaveolens</italic> subsp. <italic>pubigera</italic>, and often growing with numerous other pteridophytes.It also occurs in transitional mesic to wet forest with <italic><tp:taxon-name>Alsophila tahitensis</tp:taxon-name></italic>, <italic><tp:taxon-name>Crossostylis biflora</tp:taxon-name></italic>, <italic><tp:taxon-name>Freycinetia</tp:taxon-name></italic> sp.<italic>, Metrosideros collina</italic>, <italic><tp:taxon-name>Pandanus tectorius</tp:taxon-name></italic>, and <italic><tp:taxon-name>Weinmannia marquesana</tp:taxon-name></italic> var. <italic>marquesana</italic>. <italic><tp:taxon-name>Polystichum kenwoodii</tp:taxon-name></italic> grows terrestrially in forest understory or sometimes along boulder-strewn stream beds.</p></tp:treatment-sec><tp:treatment-sec sec-type="Etymology"><title>Etymology.</title><p>We take pleasure in naming this new species for its collector Kenneth R. Wood (1953–), whose excellent collections have contributed greatly to our knowledge of the Marquesas flora.</p></tp:treatment-sec><tp:treatment-sec sec-type="Conservation status"><title>Conservation status.</title><p>Proposed IUCN Red List Category: <bold>Endangered</bold> (EN): B2a, B2b (i–iii): B2: total area of occupancy less than 500 km2 (ca. 460 km2); B2a, severely fragmented with only three populations known; b (i–iii), habitat continuing decline inferred. The suitable habitat for <italic><tp:taxon-name>Polystichum kenwoodii</tp:taxon-name></italic> on Ua Huka (ca. 83 km2), Hiva Oa (ca. 315 km2), and Tahuata (ca. 61 km2) is indicated as an endangered environment, threatened by human activity (deforestation and fire), feral animals, and invasive plants, reducing the extent of the forest.</p></tp:treatment-sec><tp:treatment-sec sec-type="Specimens examined"><title>Specimens examined.</title><p><bold>Marquesas Islands: Hiva Oa:</bold> Hanamenu region, up Hanamenu valley to the drainages below and west of Temetiu, <named-content xmlns:xlink="http://www.w3.org/1999/xlink" content-type="dwc:verbatimCoordinates" xlink:type="simple">9°76'S, 139°0'W</named-content>, 884 m, K. R. Wood 10232 (BISH, P, PAP, PTBG [3 sheets], US). <bold>Tahuata:</bold> Amatea region<!--PageBreak-->, around Haaoiputeomo satellite dish, <named-content xmlns:xlink="http://www.w3.org/1999/xlink" content-type="dwc:verbatimCoordinates" xlink:type="simple">9°92'S, 139°8'W</named-content>, 884 m, K. R. Wood 10257(BISH, P, PAP, PTBG [3 sheets], US).</p></tp:treatment-sec><tp:treatment-sec sec-type="Discussion"><title>Discussion.</title><p><italic><tp:taxon-name>Polystichum rapense</tp:taxon-name></italic> E. D. Br. from Rapa Iti (Austral Islands) resembles this new species but differs in having very dark brown, almost black scales 3–4 mm wide on the rhizome and base of stipe and much smaller, bipinnate fronds (stipes 6–10 cm long, blades 11–14 × 8–10 cm). <italic><tp:taxon-name>Polystichum stokesii</tp:taxon-name></italic>, also from Rapa Iti, has similar dark brown to blackish, lustrous scales on the rhizome and base of stipe and shorter fronds with stipes to 20 cm long and blades to about 50 × 40 cm compared with <italic><tp:taxon-name>Polystichum kenwoodii</tp:taxon-name></italic>.</p></tp:treatment-sec><tp:treatment-sec><!--Section generated to contain objects referenced in tp:taxon-treatment.--><fig id="F14" position="float" orientation="portrait"><label>Figure 14.</label><caption><p><bold>A</bold> <italic><tp:taxon-name>Blechnum pacificum</tp:taxon-name></italic>, habit, habit, fertile and sterile fronds (Fatu Hiva, Lorence 6171) <bold>B–D</bold> <italic><tp:taxon-name>Dryopteris macropholis</tp:taxon-name></italic> <bold>B</bold> frond (Ua Huka, Wood 10489, type) <bold>C</bold> habit, D rhizome and stipe bases (<bold>C, D</bold> Hiva Oa, Wood 10045) <bold>E</bold> <italic><tp:taxon-name>Polystichum kenwoodii</tp:taxon-name></italic>, rhizome and stipe bases (Hiva Oa, Wood 10232) <bold>F</bold> <italic><tp:taxon-name>Polystichum uahukaense</tp:taxon-name></italic>, habit (Ua Huka, Wood 10552).</p></caption><graphic xmlns:xlink="http://www.w3.org/1999/xlink" xlink:href="PhytoKeys-004-005-g014.jpg" position="float" orientation="portrait" xlink:type="simple"/></fig></tp:treatment-sec></tp:taxon-treatment>
