# Supplementary material for: New pteridophyte species and combinations from the Marquesas Islands, French Polynesia
Source: PhytoKeys. 2011 Jul 12;(4):5–51. doi: 10.3897/phytokeys.4.1602 (PMC3174442; doi:10.3897/phytokeys.4.1602)
Supplement: XML Treatment for Polystichum uahukaense [file phytokeys.4.1602-treatment5.xml]

<!DOCTYPE tp:taxon-treatment
  PUBLIC "-//TaxonX//DTD Taxonomic Treatment Publishing DTD v0 20100105//EN" "tax-treatment-NSO.dtd">
<tp:taxon-treatment xmlns:tp="http://www.plazi.org/taxpub"><tp:treatment-meta><mixed-citation publication-type="journal"><person-group><name><surname>Lorence</surname><given-names>David H.</given-names></name><name><surname>Wagner</surname><given-names>Warren L.</given-names></name><name><surname>Wood</surname><given-names>Kenneth R.</given-names></name><name><surname>Smith</surname><given-names>Alan R.</given-names></name></person-group><article-title>
                New pteridophyte species and combinations from the Marquesas Islands, French Polynesia
                </article-title><source>PhytoKeys</source><day>12</day><month>7</month><year>2011</year><volume>2011</volume><issue>4</issue><fpage>5</fpage><lpage>51</lpage><pub-id pub-id-type="doi">10.3897/phytokeys.4.1602</pub-id></mixed-citation></tp:treatment-meta><tp:nomenclature><label>5.</label><tp:taxon-name>
                                <tp:taxon-name-part taxon-name-part-type="genus">Polystichum</tp:taxon-name-part>
                                <tp:taxon-name-part taxon-name-part-type="species">uahukaense</tp:taxon-name-part>
                            <object-id xmlns:xlink="http://www.w3.org/1999/xlink" xlink:type="simple">urn:lsid:ipni.org:names:77112678-1</object-id>
                            <object-id xmlns:xlink="http://www.w3.org/1999/xlink" xlink:type="simple">http://species-id.net/wiki/Polystichum_uahukaense</object-id>
                            </tp:taxon-name><tp:taxon-authority>Lorence &amp; W. L. Wagner</tp:taxon-authority><tp:taxon-status xmlns:xlink="http://www.w3.org/1999/xlink" xlink:type="simple">sp. nov.</tp:taxon-status><xref ref-type="fig" rid="F7">Figs 7</xref><xref ref-type="fig" rid="F14">14F, 15A</xref></tp:nomenclature><tp:treatment-sec sec-type="Latin"><title>Latin.</title><p><italic>A Polytsicho marquisensi E. D. Br. minoribus rhizomatibus 3-4 cm. longis × 1.5-3 cm diametro, frondibus minoribus bipinnatibus cum laminis 26-58 × 12-27 cm, soris indusiatis differt.</italic></p></tp:treatment-sec><tp:treatment-sec sec-type="Type"><title>Type.</title><p><bold>Marquesas Islands: Ua Huka</bold>: Hane/Hokatu cliff zone, 520 m, 11 December 2003, K. R. Wood &amp; J.-Y. Meyer 10518 (Holotype PTBG-042930!; Isotypes AD!, BISH!, K!, MO!, NY!, P!, PAP!, UC!, US!).</p></tp:treatment-sec><tp:treatment-sec sec-type="Description"><title>Description.</title><p><italic>Terrestrial ferns</italic>; <italic>rhizomes</italic> short, erect or suberect, 3–4 cm long, 1.5–3 cm in diameter; rhizome scales 20–28 × 2–2.5 mm, linear-oblong, concolorous, medium to dark brown, margins entire or with occasional short teeth, cells linear, in sinuous files. <italic>Fronds</italic> 5–7 per rhizome; stipes 16–43 cm long, ½–2/3 length of the blades, adaxially grooved, base with dense, linear to linear-oblong scales 10–20 × 1–2 mm, brown and similar to rhizome scales but with thinner, lacerate-dentate margins, mixed with smaller hairlike scales with lacerate bases, mid- to upper part of stipe with hairlike scales or glabrescent; blades ovate-oblong to narrowly oblong, 26–58 × 12-27 cm, bipinnate; rachises densely scaly with pale brown, hairlike scales 3-6 mm long with expanded lacerate base; pinnae 20–30 on a side, narrowly oblong, apex narrowly acute, largest pinnae 6–15 × 1.5–3 cm, lowermost 1(–2) pairs slightly reduced, costules adaxially grooved, pinnules 8–16 pairs per pinna, each incised acroscopically with a small auricle or basal pinnules of larger pinnae sometimes deeply incised forming a nearly free obovate lobe, pinnule apices acute to obtuse, both margins crenate, apex and lobes spinulose at tip; blades chartaceous to subcoriaceous, adaxially sparsely capitate-glandular when young, glabrate, abaxially with pale tan hairlike scales on costae, veins, and margins, veins forking, scarcely visible adaxially, slightly prominulous abaxially. <italic>Sori</italic> each with a peltate indusium 0.5–0.6 mm in diameter, tan, with numerous marginal projections, thin and often fugacious, not confluent at maturity. <italic>Spores</italic> black.</p><fig id="F7" position="float" orientation="portrait"><label>Figure 7.</label><caption><p><italic><tp:taxon-name>Polystichum uahukaense</tp:taxon-name></italic> Lorence &amp; W. L. Wagner. <bold>A</bold> rhizome and stipe <bold>B</bold> blade <bold>C</bold> detail of stipe with scales <bold>D</bold> lower surface of sterile pinnule <bold>E</bold> lower surface of fertile pinnule showing sori and scales <bold>F</bold> rhizome scale, outline <bold>G</bold> part of rhizome scale, detail of cells. Drawn from the type collection (Wood 10518) and field images.</p></caption><graphic xmlns:xlink="http://www.w3.org/1999/xlink" xlink:href="PhytoKeys-004-005-g007.jpg" position="float" orientation="portrait" xlink:type="simple"/></fig></tp:treatment-sec><tp:treatment-sec sec-type="Distribution"><title>Distribution.</title><p>Marquesas Islands, known only from the type locality on Ua Huka in the Hane/Hokatu cliff zone at the head of the valley above Hane village.</p></tp:treatment-sec><tp:treatment-sec sec-type="Ecology"><title>Ecology.</title><p><italic><tp:taxon-name>Polystichum uahukaense</tp:taxon-name></italic> is extremely localized and known from a single population on moist, mossy cliff faces in shade of wet forest with <italic><tp:taxon-name>Hibiscus tiliaceus</tp:taxon-name></italic> and <!--PageBreak--><!--PageBreak--><italic><tp:taxon-name>Pandanus tectorius</tp:taxon-name></italic> dominant, at 520–525 m. Associated vegetation on cliffs includes <italic><tp:taxon-name>Bidens polycephala</tp:taxon-name></italic> Sch. Bip., <italic><tp:taxon-name>Boehmeria virgata</tp:taxon-name></italic>, <italic><tp:taxon-name>Macropiper latifolium</tp:taxon-name></italic> (L. f.) Miq., <italic><tp:taxon-name>Peperomia pallida</tp:taxon-name></italic> (G. Forst.) A. Dietr., <italic><tp:taxon-name>Phyllanthus pacificus</tp:taxon-name></italic> Müll. Arg., and pteridophyes including <italic><tp:taxon-name>Dryopters macropholis</tp:taxon-name></italic>, <italic><tp:taxon-name>Microsorum grossum</tp:taxon-name></italic> (Langsd. &amp; Fisch.) Brownlie<italic>, Nephrolepis</italic> sp., <italic><tp:taxon-name>Pteris comans</tp:taxon-name></italic> G. Forst., <italic><tp:taxon-name>Selaginella arbuscula</tp:taxon-name></italic> (Kaulf.) Spring., and <italic><tp:taxon-name>Tectaria jardinii</tp:taxon-name></italic> (Mett. ex Kuhn) E. D. Br. The main threats to this ecosystem include rockslides and competition with naturalized plant species including <italic><tp:taxon-name>Ageratum conyzoides</tp:taxon-name></italic> L.<italic>, Coffea arabica</italic> L.<italic>, Kyllinga brevifolia</italic> Rottb., <italic><tp:taxon-name>Oplismenus compositus</tp:taxon-name></italic> (L.) P. Beauv., <italic><tp:taxon-name>Paspalum conjugatum</tp:taxon-name></italic> P. J. Bergius<italic>, Psidium guajava</italic> L., and <italic><tp:taxon-name>Zingiber zerumbet</tp:taxon-name></italic> (L.) Sm.</p></tp:treatment-sec><tp:treatment-sec sec-type="Etymology"><title>Etymology.</title><p>This new species is named for its only known island of occurrence.</p></tp:treatment-sec><tp:treatment-sec sec-type="Conservation status"><title>Conservation status.</title><p>Proposed IUCN Red List Category <bold>Critically Endangered</bold> (CR): B2a, B2b (i–iii); D): B2: total area of occupancy less than 10 km2 (ca. 5 km2). B2a, a single population known; b (i–iii), habitat continuing decline inferred. The suitable habitat for <italic><tp:taxon-name>Polystichum uahukaense</tp:taxon-name></italic> on Ua Huka (ca. 83 km2) is indicated as an endangered environment, threatened by feral animals and invasive plants, reducing the extent of the forest. Estimated population size is 300 individuals (<italic>Wood 10735</italic>).</p></tp:treatment-sec><tp:treatment-sec sec-type="Specimens examined"><title>Specimens examined.</title><p><bold>Marquesas</bold> <bold>Islands: Ua Huka:</bold> Hane/Hokatu cliff zone, 520 m, 14 December 2003, K. R. Wood &amp; J.-Y. Meyer 10552 (P, PAP, PTBG, US), 480 m, <named-content xmlns:xlink="http://www.w3.org/1999/xlink" content-type="dwc:verbatimCoordinates" xlink:type="simple">8°54'37"S, 139°31'32"W</named-content>, 12 June 2004, Lorence et al. 9303 (BISH, NY, P, PAP, PTBG, US).</p></tp:treatment-sec><tp:treatment-sec sec-type="Discussion"><title>Discussion.</title><p><italic><tp:taxon-name>Polystichum uahukaense</tp:taxon-name></italic> differs from its Marquesas Islands congeners in having uniformly bipinnate blades, a feature it shares with <italic><tp:taxon-name>Polystichum rapense</tp:taxon-name></italic> from Rapa Iti which differs in having very dark brown, almost black scales 3–4 mm wide on the rhizome and base of stipe and much smaller, bipinnate fronds (stipes 6–1 cm long, blades 11–14 × 8–10 cm). However, based on overall morphology these two species seem closely allied to each other.</p></tp:treatment-sec><tp:treatment-sec><!--Section generated to contain objects referenced in tp:taxon-treatment.--><fig id="F14" position="float" orientation="portrait"><label>Figure 14.</label><caption><p><bold>A</bold> <italic><tp:taxon-name>Blechnum pacificum</tp:taxon-name></italic>, habit, habit, fertile and sterile fronds (Fatu Hiva, Lorence 6171) <bold>B–D</bold> <italic><tp:taxon-name>Dryopteris macropholis</tp:taxon-name></italic> <bold>B</bold> frond (Ua Huka, Wood 10489, type) <bold>C</bold> habit, D rhizome and stipe bases (<bold>C, D</bold> Hiva Oa, Wood 10045) <bold>E</bold> <italic><tp:taxon-name>Polystichum kenwoodii</tp:taxon-name></italic>, rhizome and stipe bases (Hiva Oa, Wood 10232) <bold>F</bold> <italic><tp:taxon-name>Polystichum uahukaense</tp:taxon-name></italic>, habit (Ua Huka, Wood 10552).</p></caption><graphic xmlns:xlink="http://www.w3.org/1999/xlink" xlink:href="PhytoKeys-004-005-g014.jpg" position="float" orientation="portrait" xlink:type="simple"/></fig></tp:treatment-sec></tp:taxon-treatment>
