# Supplementary material for: New pteridophyte species and combinations from the Marquesas Islands, French Polynesia
Source: PhytoKeys. 2011 Jul 12;(4):5–51. doi: 10.3897/phytokeys.4.1602 (PMC3174442; doi:10.3897/phytokeys.4.1602)
Supplement: XML Treatment for Pteris hivaoaensis [file phytokeys.4.1602-treatment6.xml]

<!DOCTYPE tp:taxon-treatment
  PUBLIC "-//TaxonX//DTD Taxonomic Treatment Publishing DTD v0 20100105//EN" "tax-treatment-NSO.dtd">
<tp:taxon-treatment xmlns:tp="http://www.plazi.org/taxpub"><tp:treatment-meta><mixed-citation publication-type="journal"><person-group><name><surname>Lorence</surname><given-names>David H.</given-names></name><name><surname>Wagner</surname><given-names>Warren L.</given-names></name><name><surname>Wood</surname><given-names>Kenneth R.</given-names></name><name><surname>Smith</surname><given-names>Alan R.</given-names></name></person-group><article-title>
                New pteridophyte species and combinations from the Marquesas Islands, French Polynesia
                </article-title><source>PhytoKeys</source><day>12</day><month>7</month><year>2011</year><volume>2011</volume><issue>4</issue><fpage>5</fpage><lpage>51</lpage><pub-id pub-id-type="doi">10.3897/phytokeys.4.1602</pub-id></mixed-citation></tp:treatment-meta><tp:nomenclature><label>6.</label><tp:taxon-name>
                                <tp:taxon-name-part taxon-name-part-type="genus">Pteris</tp:taxon-name-part>
                                <tp:taxon-name-part taxon-name-part-type="species">hivaoaensis</tp:taxon-name-part>
                            <object-id xmlns:xlink="http://www.w3.org/1999/xlink" xlink:type="simple">urn:lsid:ipni.org:names:77112679-1</object-id>
                            <object-id xmlns:xlink="http://www.w3.org/1999/xlink" xlink:type="simple">http://species-id.net/wiki/Pteris_hivaoaensis</object-id>
                            </tp:taxon-name><tp:taxon-authority>Lorence &amp; K. R. Wood</tp:taxon-authority><tp:taxon-status xmlns:xlink="http://www.w3.org/1999/xlink" xlink:type="simple">sp. nov.</tp:taxon-status><xref ref-type="fig" rid="F8">Figs 8</xref><xref ref-type="fig" rid="F15">15B</xref></tp:nomenclature><tp:treatment-sec sec-type="Latin"><title>Latin.</title><p><italic>Ab aliis Marquesas speciebus laminis 1-pinnatis usque ad 1-pinnato-pinnatifidis, apice cum 6-7 loborum paribus distalibus falcatis, glabris vel glabrescentibus stipitibus differt.</italic></p></tp:treatment-sec><tp:treatment-sec sec-type="Type"><title>Type.</title><p><bold>Marquesas Islands:</bold> Hiva Oa: Temetiu, windswept ridges and drainages, <named-content xmlns:xlink="http://www.w3.org/1999/xlink" content-type="dwc:verbatimCoordinates" xlink:type="simple">9°49'S, 139°4'W</named-content>, 930 m (3050 ft), 24 August 1995, K. R. Wood 4374(Holotype PTBG-038496!; Isotypes BISH!, P!, PAP!, US!).</p></tp:treatment-sec><tp:treatment-sec sec-type="Description"><title>Description.</title><p><italic>Lithophytic ferns</italic>; <italic>rhizomes</italic> erect, clumping together, 3–7 cm long,15–22 mm in diameter, clothed in very narrow, golden-brown acicular hairlike scales 1–2 mm long. <italic>Fronds</italic> erect or arching-pendent, to 30 cm long, clustered at rhizome apex; <italic>stipes</italic> ca. ½ length of frond, up to 1 mm in diameter medially, atrocastaneous, grooved adaxially, sparsely pustulate-tuberculate, glabrous except for a few linear to linear-lanceolate, falcate scales 2–3 × 0.1–0.5 mm at bases, tan-brown, margins subentire; <italic>blades</italic> chartaceous, glabrous, narrowly ovate to lanceolate, 10–16 × 5–9 cm; proximal 2–3 pinnae consisting of subopposite, subequal pairs, 1-pinnate-pinnatifid for most of length, sessile or stalked up to 2 mm, non-articulate, bearing 2–3 pair of falcate lobes of increasing size proximally with maximum size at basiscopic lobe of lowest pinnae, lobes linear-oblong or linear-triangular 0.3–2.5 × 0.3–11 mm, apices rounded to acute, crenate to dentate, basal pinnae slightly reduced, blade distally pinnatifid, lanceolate, the apex pinnatifid, with 6–7 pairs of falcate lobes 5–8 mm wide above their bases, dilated basiscopically, margins mostly entire, tapering gradually to acute apices with crenate-dentate margins, single terminal lobe falcate or tapering to narrowly linear crenate margin; margins of sterile pinnae finely dentate with one tooth per vein ending; costae and costules grooved adaxially, rounded abaxially, similar to stipe in color; veins netted with 1–2 rows of areoles. <italic>Sori</italic> occasionally interrupted at sinuses and absent at apices of segment; indusia tan-brown with entire margins. <italic>Spores</italic> tan-brown.</p><fig id="F8" position="float" orientation="portrait"><label>Figure 8.</label><caption><p><italic><tp:taxon-name>Pteris hivaoaensis</tp:taxon-name></italic> Lorence &amp; K. R. Wood. <bold>A</bold> habit <bold>B</bold> lower surface of fertile pinna <bold>C</bold> sterile pinnule, detail of venation <bold>D</bold> lower surface of fertile pinnule showing sori <bold>E</bold> rhizome scale. Drawn from the type collection (Wood 4374) and field images.</p></caption><graphic xmlns:xlink="http://www.w3.org/1999/xlink" xlink:href="PhytoKeys-004-005-g008.jpg" position="float" orientation="portrait" xlink:type="simple"/></fig></tp:treatment-sec><tp:treatment-sec sec-type="Distribution"><title>Distribution.</title><p>Known only from Hiva Oa, Marquesas Islands.</p></tp:treatment-sec><tp:treatment-sec sec-type="Ecology"><title>Ecology.</title><p>This rare species is known only from the type location at 930 m on wet stream walls adjacent to wet forest dominated by <italic><tp:taxon-name>Cheirodendron bastardianum</tp:taxon-name></italic>, <italic><tp:taxon-name>Crossostylis biflora</tp:taxon-name></italic><!--PageBreak--><!--PageBreak-->, <italic><tp:taxon-name>Metrosideros collina</tp:taxon-name></italic>, <italic> Weinmannia marquesana</italic> var. <italic>marquesana</italic> and other associates including <italic><tp:taxon-name>Alsophila tahitensis</tp:taxon-name></italic>, <italic><tp:taxon-name>Cyrtandra</tp:taxon-name></italic> spp., <italic><tp:taxon-name>Freycinetia</tp:taxon-name></italic> sp., <italic><tp:taxon-name>Leptochloa marquisensis</tp:taxon-name></italic> (F. Br.) P. M. Peterson &amp; Judz., <italic><tp:taxon-name>Melicope</tp:taxon-name></italic> spp., and <italic><tp:taxon-name>Psychotria</tp:taxon-name></italic> spp., interspersed with a rich pteridophyte understory. The main threats to this habitat are feral pigs and invasives plants including <italic><tp:taxon-name>Elephantopus mollis</tp:taxon-name></italic> Kunth, <italic><tp:taxon-name>Psidium guajava</tp:taxon-name></italic>, and <italic><tp:taxon-name>Syzygium cumini</tp:taxon-name></italic> (L.) Skeels.</p></tp:treatment-sec><tp:treatment-sec sec-type="Conservation status"><title>Conservation status.</title><p>Proposed IUCN Red List Category <bold>Critically Endangered</bold> (CR): B2a, B2b (i–iii), D); B2: total area of occupancy less than 10 km2 (ca. 5 km2). B2a, a single population known; b (i–iii), habitat continuing decline inferred; D, population estimated to number fewer than 250 mature individuals. The suitable habitat for <italic><tp:taxon-name>Pteris hivaoaensis</tp:taxon-name></italic> on Hiva Oa (ca. 315 km2) is indicated as an endangered environment, threatened by human activity (deforestation, fire), feral animals, and invasive plants, reducing the extent of the forest. D, the rarity of this species is supported by the lack of collections and the small extant area within a commonly collected island, i.e. with a single collection.</p></tp:treatment-sec><tp:treatment-sec sec-type="Etymology"><title>Etymology.</title><p>This new species is named for its only known island of occurrence.</p></tp:treatment-sec><tp:treatment-sec sec-type="Discussion"><title>Discussion.</title><p><italic><tp:taxon-name>Pteris hivaoaensis</tp:taxon-name></italic> is quite distinct from the other Marquesan <italic><tp:taxon-name>Pteris</tp:taxon-name></italic> species, differing by its pinnate to pinnate-pinnatifid blades with glabrous or glabrescent stipes and the apex pinnatifid with 6–7 pairs of falcate lobes.</p></tp:treatment-sec><tp:treatment-sec><!--Section generated to contain objects referenced in tp:taxon-treatment.--><fig id="F15" position="float" orientation="portrait"><label>Figure 15.</label><caption><p><bold>A</bold> <italic><tp:taxon-name>Polystichum uahukaense</tp:taxon-name></italic>, frond (Ua Huka, Wood 10518) <bold>B</bold> <italic><tp:taxon-name>Pteris hivaoaensis</tp:taxon-name></italic> (Hiva Oa, Wood 4374) <bold>C, D</bold> <italic><tp:taxon-name>Pteris marquesensis</tp:taxon-name></italic> <bold>C</bold> frond <bold>D</bold> rhizome and stipe bases (both Hiva Oa, Wood 10871) <bold>E</bold> <italic><tp:taxon-name>Pteris tahuataensis</tp:taxon-name></italic> (Tahuata, Wood 10083) <bold>F</bold> <italic><tp:taxon-name>Thelypteris marquesensis</tp:taxon-name></italic>, habit, colony on wet rock face (Hiva Oa, Wood 4408).</p></caption><graphic xmlns:xlink="http://www.w3.org/1999/xlink" xlink:href="PhytoKeys-004-005-g015.jpg" position="float" orientation="portrait" xlink:type="simple"/></fig></tp:treatment-sec></tp:taxon-treatment>
