# Supplementary material for: New pteridophyte species and combinations from the Marquesas Islands, French Polynesia
Source: PhytoKeys. 2011 Jul 12;(4):5–51. doi: 10.3897/phytokeys.4.1602 (PMC3174442; doi:10.3897/phytokeys.4.1602)
Supplement: XML Treatment for Pteris marquesensis [file phytokeys.4.1602-treatment7.xml]

<!DOCTYPE tp:taxon-treatment
  PUBLIC "-//TaxonX//DTD Taxonomic Treatment Publishing DTD v0 20100105//EN" "tax-treatment-NSO.dtd">
<tp:taxon-treatment xmlns:tp="http://www.plazi.org/taxpub"><tp:treatment-meta><mixed-citation publication-type="journal"><person-group><name><surname>Lorence</surname><given-names>David H.</given-names></name><name><surname>Wagner</surname><given-names>Warren L.</given-names></name><name><surname>Wood</surname><given-names>Kenneth R.</given-names></name><name><surname>Smith</surname><given-names>Alan R.</given-names></name></person-group><article-title>
                New pteridophyte species and combinations from the Marquesas Islands, French Polynesia
                </article-title><source>PhytoKeys</source><day>12</day><month>7</month><year>2011</year><volume>2011</volume><issue>4</issue><fpage>5</fpage><lpage>51</lpage><pub-id pub-id-type="doi">10.3897/phytokeys.4.1602</pub-id></mixed-citation></tp:treatment-meta><tp:nomenclature><label>7.</label><tp:taxon-name>
                                <tp:taxon-name-part taxon-name-part-type="genus">Pteris</tp:taxon-name-part>
                                <tp:taxon-name-part taxon-name-part-type="species">marquesensis</tp:taxon-name-part>
                            <object-id xmlns:xlink="http://www.w3.org/1999/xlink" xlink:type="simple">urn:lsid:ipni.org:names:77112680-1</object-id>
                            <object-id xmlns:xlink="http://www.w3.org/1999/xlink" xlink:type="simple">http://species-id.net/wiki/Pteris_marquesensis</object-id>
                            </tp:taxon-name><tp:taxon-authority>Lorence &amp; K. R. Wood</tp:taxon-authority><tp:taxon-status xmlns:xlink="http://www.w3.org/1999/xlink" xlink:type="simple">sp. nov.</tp:taxon-status><xref ref-type="fig" rid="F9">Figs 9</xref><xref ref-type="fig" rid="F15">15C, D.</xref></tp:nomenclature><tp:treatment-sec sec-type="Latin"><title>Latin.</title><p><italic>Ab aliis Marquesas speciebus laminis 1-pinnatis usque ad 1-pinnato-pinnatifidis, stipitibus dense vestitis cum squamis persistentibus, rigidibus, setiformibus rubro-castaneis differt.</italic></p></tp:treatment-sec><tp:treatment-sec sec-type="Type"><title>Type.</title><p><bold>Marquesas Islands:</bold> Tahuata, summit ridge near Haaiputeomo, satellite dish region NE of Vaitahu, 2500–2700 ft, <named-content xmlns:xlink="http://www.w3.org/1999/xlink" content-type="dwc:verbatimCoordinates" xlink:type="simple">9°57.19'S, 139°5.74'W</named-content>, 17–19 July 1997, K. R. Wood 6565(Holotype PTBG 038520!, 038521!, 038522!, 038523!, 038524! [5 sheets]; Isotypes BISH!, NY!, P!, PAP!, UC!, US!).</p></tp:treatment-sec><tp:treatment-sec sec-type="Description"><title>Description.</title><p><italic>Terrestrial ferns</italic>; <italic>rhizomes</italic> dorsiventral, short creeping to suberect, up to 2 cm in diameter (to 15 × 15 cm including stipe bases), scaly at apex, scales of rhizome and base of stipe concolorous, reddish brown, lustrous, linear, sinuate distally, 15–30 × 0.5–0.7 mm, margins subentire or rarely with scattered short teeth, intermixed with smaller narrower scales. <italic>Fronds</italic> 4–7 per rhizome, clustered at rhizome apex; stipes 60–134 cm long, 4–6 mm in diameter medially, adaxially grooved, stramineous, densely scaly especially in lower ca. 1/3, above with scales spreading and less dense, acicular, bases dark brown, persistent, thickened, distally sinuate, apex filiform, margins subentire; lamina chartaceous, 1-pinnate-pinnatifid or in smaller fronds 1-pinnate, 66–90 × 35–64 cm, ovate-triangular, base obtuse or truncate, apex acute, pinnatifid and not conform; pinnae 6–10 pairs, basal 1–5 pinnae pairs rarely entire or more c<!--PageBreak--><!--PageBreak-->ommonly irregularly pinnatifid or lobed at least toward base, or occasionally to apex in sterile fronds, basal pair of pinnae on stalks 2–6 mm long, largest basal pinnae 22–36 × 11–18 cm, basiscopic lobes to 13 × 2.5 cm, linear-oblong, slightly falcate, nearly twice as long as acroscopic lobes, acroscopic base often auriculate, apex acute to acuminate, occasionally obtuse in shorter lobes, middle and upper pinnae sessile, basiscopic base decurrent on rachis, acroscopic base free and nearly parallel to rachis, margins entire or finely serrate towards lobe apices, rachis stramineous, grooved adaxially, with scattered dark brown, acicular scales to 2 mm long, glabrescent or scales sometimes persisting in pinnae axes; <italic>veins</italic> netted with 2–5 rows of areoles in larger pinnules. <italic>Sori</italic> with indusia 1 mm wide, entire, continuous along margins except at serrate apices; sporangia mixed with paraphyses. <italic>Spores</italic> medium brown.</p><fig id="F9" position="float" orientation="portrait"><label>Figure 9.</label><caption><p><italic><tp:taxon-name>Pteris marquesensis</tp:taxon-name></italic> Lorence &amp; K. R. Wood. <bold>A</bold> rhizome and stipe bases <bold>B</bold> fertile blade <bold>C</bold> lower sterile pinna <bold>D</bold> lower surface of fertile pinnule showing marginal sori <bold>E</bold> rhizome scale <bold>F</bold> part of rhizome scale, detail of cells <bold>G</bold> detail of stipe scales. Drawn from the type collection (Wood 6565) and field images.</p></caption><graphic xmlns:xlink="http://www.w3.org/1999/xlink" xlink:href="PhytoKeys-004-005-g009.jpg" position="float" orientation="portrait" xlink:type="simple"/></fig></tp:treatment-sec><tp:treatment-sec sec-type="Distribution"><title>Distribution.</title><p>Known from Tahuata and Hiva Oa, Marquesas Islands.</p></tp:treatment-sec><tp:treatment-sec sec-type="Ecology"><title>Ecology.</title><p><italic><tp:taxon-name>Pteris marquesensis</tp:taxon-name></italic> occurs in wet forest and shrubland with <italic><tp:taxon-name>Crossostylis biflora</tp:taxon-name></italic>, <italic><tp:taxon-name>Freycinetia</tp:taxon-name></italic> sp., <italic><tp:taxon-name>Metrosideros collina</tp:taxon-name></italic>, and <italic><tp:taxon-name>Weinmannia marquesana</tp:taxon-name></italic> var. <italic>marquesana</italic>, dominant. Other associates include <italic><tp:taxon-name>Cyrtandra</tp:taxon-name></italic> spp., <italic><tp:taxon-name>Morinda citrifolia</tp:taxon-name></italic>, <italic><tp:taxon-name>Psychotria</tp:taxon-name></italic> spp.<italic>, Vaccinium cereum</italic> var. <italic>adenandrum</italic>, numerous pteridophytes including <italic><tp:taxon-name>Asplenium</tp:taxon-name></italic> spp.<italic>, Doodia marquesensis</italic> E. D. Br., and <italic><tp:taxon-name>Tmesipteris gracilis</tp:taxon-name></italic> Chinnock, and diverse bryophytes.</p></tp:treatment-sec><tp:treatment-sec sec-type="Etymology"><title>Etymology.</title><p>This new species is named for the Marquesas Islands, where it is known from three islands.</p></tp:treatment-sec><tp:treatment-sec sec-type="Conservation status"><title>Conservation status.</title><p>Proposed IUCN Red List Category <bold>Endangered</bold> (EN): B2a, B2b (i–iii), D): B2: total area of occupancy less than 500 km2 (ca. 10 km2); b (i–iii), habitat continuing decline inferred; D, population size estimated to number fewer than 250 mature individuals. The suitable habitat for <italic><tp:taxon-name>Pteris marquesensis</tp:taxon-name></italic> on Hiva Oa (ca. 315 km2) and Tahuata (ca. 61 km2) is indicatedas an endangered environment, threatened by human activity (deforestation, fire), feral animals, and invasive plants, reducing the extent of the forest.</p></tp:treatment-sec><tp:treatment-sec sec-type="Discussion"><title>Discussion.</title><p>This striking, large new species is distinctive among all other Polynesian and Micronesian members of the genus. It resembles <italic><tp:taxon-name>Pteris warburgii</tp:taxon-name></italic> Christ from Papua New Guinea which also has reticulate veins and pinnatifid blades, but that species differs in having only a single pair of lateral pinnae and a terminal pinna, and very few, inconspicuous rhizome and stipe scales. <italic><tp:taxon-name>Pteris marquesensis</tp:taxon-name></italic> also somewhat resembles <italic><tp:taxon-name>Polystichum umbrosa</tp:taxon-name></italic> R. Br. from Australia, but that species has fronds with free dichotomous veins and narrower pinnae adnate to the winged rachis, with the lowermost pair of pinnae pinnate-pinnatifid.</p></tp:treatment-sec><tp:treatment-sec sec-type="Specimens examined"><title>Specimens examined.</title><p><bold>Marquesas Islands: Hiva Oa:</bold> Temetiu region, drainages to the SE of Vaimete and Vaiumioi, headwaters of Hanamenu, UTM 0710665–8916125, 1067 m, Wood 10046 (P, PAP, PTBG, US); Ootua, W side of summit area above road, <named-content xmlns:xlink="http://www.w3.org/1999/xlink" content-type="dwc:verbatimCoordinates" xlink:type="simple">9°46'S, 138°58'W</named-content>, 777 m, Wood 10871 (PTBG, 3 sheets), Wood 10072 (P, PAP, PTBG, US). <bold>Tahuata:</bold> Haaoiputeomo near satellite dish, NE from Vaitahu to summit ridge, 2000–2500ft (610–762 m), Wood 4461 (BISH, NY, P, PAP, PTBG, UC, US); satellite dish region NE of Vaitahu, 2500–2700 ft (762–823 m), <named-content xmlns:xlink="http://www.w3.org/1999/xlink" content-type="dwc:verbatimCoordinates" xlink:type="simple">9°57.19'S, 139°5.74'W</named-content>, Wood 6556 (BISH, NY, P, PAP, PTBG, US).</p></tp:treatment-sec><tp:treatment-sec><!--Section generated to contain objects referenced in tp:taxon-treatment.--><fig id="F15" position="float" orientation="portrait"><label>Figure 15.</label><caption><p><bold>A</bold> <italic><tp:taxon-name>Polystichum uahukaense</tp:taxon-name></italic>, frond (Ua Huka, Wood 10518) <bold>B</bold> <italic><tp:taxon-name>Pteris hivaoaensis</tp:taxon-name></italic> (Hiva Oa, Wood 4374) <bold>C, D</bold> <italic><tp:taxon-name>Pteris marquesensis</tp:taxon-name></italic> <bold>C</bold> frond <bold>D</bold> rhizome and stipe bases (both Hiva Oa, Wood 10871) <bold>E</bold> <italic><tp:taxon-name>Pteris tahuataensis</tp:taxon-name></italic> (Tahuata, Wood 10083) <bold>F</bold> <italic><tp:taxon-name>Thelypteris marquesensis</tp:taxon-name></italic>, habit, colony on wet rock face (Hiva Oa, Wood 4408).</p></caption><graphic xmlns:xlink="http://www.w3.org/1999/xlink" xlink:href="PhytoKeys-004-005-g015.jpg" position="float" orientation="portrait" xlink:type="simple"/></fig></tp:treatment-sec></tp:taxon-treatment>
