# Supplementary material for: New pteridophyte species and combinations from the Marquesas Islands, French Polynesia
Source: PhytoKeys. 2011 Jul 12;(4):5–51. doi: 10.3897/phytokeys.4.1602 (PMC3174442; doi:10.3897/phytokeys.4.1602)
Supplement: XML Treatment for Cyclosorus marquesicum [file phytokeys.4.1602-treatment11.xml]

<!DOCTYPE tp:taxon-treatment
  PUBLIC "-//TaxonX//DTD Taxonomic Treatment Publishing DTD v0 20100105//EN" "tax-treatment-NSO.dtd">
<tp:taxon-treatment xmlns:tp="http://www.plazi.org/taxpub"><tp:treatment-meta><mixed-citation publication-type="journal"><person-group><name><surname>Lorence</surname><given-names>David H.</given-names></name><name><surname>Wagner</surname><given-names>Warren L.</given-names></name><name><surname>Wood</surname><given-names>Kenneth R.</given-names></name><name><surname>Smith</surname><given-names>Alan R.</given-names></name></person-group><article-title>
                New pteridophyte species and combinations from the Marquesas Islands, French Polynesia
                </article-title><source>PhytoKeys</source><day>12</day><month>7</month><year>2011</year><volume>2011</volume><issue>4</issue><fpage>5</fpage><lpage>51</lpage><pub-id pub-id-type="doi">10.3897/phytokeys.4.1602</pub-id></mixed-citation></tp:treatment-meta><tp:nomenclature><label>11.</label><tp:taxon-name>
                                <tp:taxon-name-part taxon-name-part-type="genus">Cyclosorus</tp:taxon-name-part>
                                <tp:taxon-name-part taxon-name-part-type="species">marquesicum</tp:taxon-name-part>
                            <object-id xmlns:xlink="http://www.w3.org/1999/xlink" xlink:type="simple">urn:lsid:ipni.org:names:77112686-1</object-id>
                            <object-id xmlns:xlink="http://www.w3.org/1999/xlink" xlink:type="simple">http://species-id.net/wiki/Cyclosorus_marquesicum</object-id>
                            </tp:taxon-name><tp:taxon-authority>(Holttum) Lorence &amp; A. R. Sm.</tp:taxon-authority><tp:taxon-status xmlns:xlink="http://www.w3.org/1999/xlink" xlink:type="simple">comb. nov.</tp:taxon-status><tp:nomenclature-citation-list><tp:nomenclature-citation><tp:taxon-name>Plesioneuron marquesicum</tp:taxon-name><comment>Holttum, Allertonia 1: 192. 1977. [Basionym]</comment></tp:nomenclature-citation></tp:nomenclature-citation-list></tp:nomenclature><tp:treatment-sec sec-type="Type"><title>Type.</title><p><bold>Marquesas Islands:</bold> Hivoa: Hana lafa, 700 m, October 1922, <italic>W. B. Jones 1618</italic> (Holotype BISH!).</p></tp:treatment-sec><tp:treatment-sec sec-type="Distribution"><title>Distribution.</title><p>Marquesas Islands (known from Hiva Oa, Tahuata, Ua Huka, and Ua Pou) and the Society Islands (Moorea). A list of exsiccatae is available on the Flora of the Marquesas website (http://botany.si.edu/pacificislandbiodiversity/marquesasflora/index.htm).</p></tp:treatment-sec></tp:taxon-treatment>
